# Supplementary material for: Molecular Detection of SFGR in Ticks Collected from Yaks in Jiulong County of Sichuan Province, China
Source: Animals (Basel). 2025 Mar 28;15(7):975. doi: 10.3390/ani15070975 (PMC11988138; doi:10.3390/ani15070975)
Supplement: Supplementary file 1 [file animals-15-00975-s001.zip]

Archive with 1 entries (1 files):
- animals-3495187-supplementary.pdf
